# Supplementary material for: Antiviral Effect of Amentoflavone Against Influenza Viruses
Source: Int J Mol Sci. 2024 Nov 19;25(22):12426. doi: 10.3390/ijms252212426 (PMC11595079; doi:10.3390/ijms252212426)
Supplement: Supplementary file 1 [file ijms-25-12426-s001.zip]

Archive with 1 entries (1 files):
- ijms-3305305-supplementary.pdf
